# Supplementary material for: Host-Pathogen Interactions of Mycoplasma mycoides in Caprine and Bovine Precision-Cut Lung Slices (PCLS) Models
Source: Pathogens. 2019 Jun 20;8(2):82. doi: 10.3390/pathogens8020082 (PMC6631151; doi:10.3390/pathogens8020082)
Supplement: Supplementary file 1 [file pathogens-08-00082-s001.zip]

Archive with 14 entries (12 files):
- pathogens-526576-SI/
- pathogens-526576-SI/Supplementary Materials/
- pathogens-526576-SI/Supplementary Materials/Figure S1.jpg
- pathogens-526576-SI/Supplementary Materials/Figure S2A.jpg
- pathogens-526576-SI/Supplementary Materials/Figure S2B.jpg
- pathogens-526576-SI/Supplementary Materials/Figure S3.jpg
- pathogens-526576-SI/Supplementary Materials/Figure S4.jpg
- pathogens-526576-SI/Supplementary Materials/Figure S5.jpg
- pathogens-526576-SI/Supplementary Materials/Figure S6.jpg
- pathogens-526576-SI/Supplementary Materials/Figure S7.jpg
- pathogens-526576-SI/Supplementary Materials/Figure S8.jpg
- pathogens-526576-SI/Supplementary Materials/Figure S9.jpg
- pathogens-526576-SI/Supplementary Materials/Supplementary materials.pdf
- pathogens-526576-SI/Supplementary Materials/Supplementary video 1.mp4
